# Supplementary material for: Comparison of the Therapeutic Effect of Treatment with Antibiotics or Nutraceuticals on Clinical Activity and the Fecal Microbiome of Dogs with Acute Diarrhea
Source: Animals (Basel). 2021 May 21;11(6):1484. doi: 10.3390/ani11061484 (PMC8223982; doi:10.3390/ani11061484)
Supplement: Supplementary file 1 [file animals-11-01484-s001.zip]

Archive with 1 entries (1 files):
- animals-1217124-supplementary.pdf
